# Supplementary material for: Circ-0075305 hinders gastric cancer stem cells by indirectly disrupting TCF4–β-catenin complex and downregulation of SOX9
Source: Commun Biol. 2024 May 7;7:545. doi: 10.1038/s42003-024-06213-6 (PMC11076483; doi:10.1038/s42003-024-06213-6)
Supplement: Supplementary file 3 — Supplementary Data 1 [file 42003_2024_6213_MOESM3_ESM.xlsx]

## Sheet: Fig 1b
	GES-1	AGS	HGC-27	BGC-823	MGC-803	NCI-N87	SGC-7901	MKN-45
Standardize Data	1.00071	0.591059	0.951611	0.319102	0.874815	0.562916	0.751651	0.621891
Standardize Data	1.1247	0.319196	0.781296	0.261928	0.519811	0.62921	0.498126	0.598191
Standardize Data	0.893141	0.629123	0.689147	0.231895	0.65912	0.698962	0.489191	0.491296
Standardize Data	1.01884	0.592961	0.765266	0.192952	0.57502	0.621918	0.516167	0.529622
Standardize Data	0.962607	0.498196	0.805551	0.325142	0.618236	0.691136	0.619802	0.491892

## Sheet: Fig 1c
Hours	Circ-0075305			MAML1-mRNA
0	1.00691	0.995775	0.997315	1.00847	0.994303	0.997226
4	0.932608	0.906264	0.902612	0.513496	0.462696	0.655523
8	0.892962	0.935167	0.842623	0.442612	0.384961	0.335491
12	0.851587	0.896871	0.813219	0.316914	0.371265	0.254592
16	0.845619	0.876291	0.802602	0.264936	0.301886	0.211911
20	0.846511	0.816919	0.786192	0.248874	0.282619	0.199296
24	0.858517	0.812644	0.759982	0.212696	0.271977	0.178113

## Sheet: Fig 1d
HGC-27	Mock			RNase R
Circ-0075305	1.1623	1.01178	0.825928	0.956237	0.823645	0.895874
MAML1-mRNA	1.09053	0.912966	0.996508	0.256164	0.198915	0.219778

## Sheet: Fig 1g
Circ-0075305	Normal（n=200）	Cancer（n=200）
	0.124137	0.040386
	0.22688	0.147624
	0.102949	0.180491
	0.346277	0.0818996
	0.408951	0.0438889
	0.00612956	0.125
	0.00160858	0.115023
	0.0187106	0.0947323
	0.336808	0.0859714
	0.234881	0.171943
	0.0915054	0.0277763
	0.0642571	0.0871715
	0.0257372	0.00608722
	0.00564035	0.0847878
	0.0236831	0.0824692
	0.179244	0.0802141
	0.0703162	0.00608722
	0.0235195	0.00575886
	0.00412898	0.0780207
	0.076415	0.00564035
	0.0121744	0.00504825
	0.171943	0.00497875
	0.0415214	0.00491021
	0.257028	0.0743254
	0.02836	0.00439476
	0.126745	0.0774817
	0.0220971	0.00421573
	0.00625836	0.0774817
	0.112656	0.00837323
	0.059954	0.00401607
	0.169576	0.076415
	0.0206173	0.0743254
	0.00552427	0.000990195
	2.88714e-05	0.00393342
	0.267943	0.000244141
	0.129408	0.00775854
	0.0785633	0.00385247
	0.0332616	0.003545
	0.00560139	0.00352051
	0.00471019	0.00666121
	0.0774817	0.0733022
	9.91519e-05	0.00304361
	0.000609536	0.072293
	0.000116289	0.00300171
	0.0859714	0.0638133
	0.0134151	0.0026866
	0.0667541	0.00254168
	0.0476956	0.00487629
	0.217638	0.0187106
	0.0164018	0.00203607
	0.0160643	0.00196671
	0.10083	0.015625
	0.0871715	0.0638133
	0.121582	0.00188659
	0.102238	0.0144779
	0.000979953	0.0633725
	0.0196408	0.00179724
	0.00238797	0.124137
	0.406126	0.0591286
	0.323088	0.0583146
	0.216134	0.0017725
	0.0246888	0.00176026
	0.00746832	0.00160858
	0.157127	0.072293
	0.00519018	0.00158643
	0.160428	0.032352
	0.0127797	0.0579118
	0.00477594	0.0532897
	0.00280069	0.00139067
	0.00612956	0.00138107
	0.000108501	0.052556
	0.046714	0.00529924
	0.102949	0.0200535
	0.0688691	0.00988872
	0.0093553	0.00243815
	0.00141009	0.00961832
	0.116629	0.00771563
	0.000917503	0.047039
	0.127627	0.0454366
	0.076415	0.0451228
	0.110338	0.0448111
	0.14161	0.0448111
	0.00283979	0.0441942
	0.000564789	0.042101
	0.0563282	0.0129581
	0.0559391	0.0406669
	0.0791098	0.0207607
	0.0651541	0.0253829
	0.00765172	0.0245183
	0.0921418	0.0115177
	0.0507658	0.0401071
	0.175556	0.0390103
	0.185565	0.0743254
	0.118257	0.0255594
	0.252613	0.0712977
	0.0387409	0.00274306
	0.239816	0.0356489
	0.316439	0.060371
	0.0507658	0.029977
	0.0514744	0.0107464
	0.0325771	0.0092265
	0.406126	0.0174576
	0.118257	0.0174576
	0.125869	0.0358968
	0.00837323	0.00860863
	0.0308198	0.111878
	0.0217929	0.0551689
	4.49911e-05	0.0041577
	0.0500669	0.0159533
	0.00369554	0.014885
	0.000697751	0.0401071
	0.00156459	0.109576
	0.166086	0.0137922
	0.0865693	0.142595
	0.246558	0.00152181
	0.0358968	0.0118415
	0.190782	0.049721
	0.0460709	0.0102374
	0.0124303	0.098073
	0.000416326	0.0483614
	0.126745	0.0483614
	0.275476	0.0116785
	0.000198304	0.0476956
	9.91519e-05	0.0940779
	0.0210505	0.00274306
	0.14161	0.046714
	0.000787736	0.0438889
	0.100481	0.0429857
	0.073812	0.0219445
	0.0445016	0.130308
	0.102238	0.0200535
	0.0151977	0.0426888
	0.0295643	0.170755
	0.0118415	0.0415214
	0.0169802	0.040386
	0.0178244	0.000263483
	0.120742	0.02836
	0.0412346	0.00390625
	0.840896	0.02836
	0.036906	0.00759887
	0.00684848	0.0384733
	3.13755e-05	0.0150928
	0.134904	0.0382075
	0.0473661	0.0135084
	0.00310756	0.0371627
	0.142595	0.0559391
	0.0683934	0.0114382
	0.111105	0.036906
	0.000416326	0.0363979
	0.0830429	0.0354026
	0.116629	0.0693481
	0.0374212	0.00552427
	0.0703162	0.00274306
	0.0595399	0.0134151
	0.00385247	0.034674
	0.0113592	0.029977
	0.0518325	0.0257372
	0.000484908	0.0295643
	0.0303955	0.0191038
	0.0547879	0.0587202
	0.0225614	0.0094859
	0.0473661	0.0571145
	0.000676323	0.0555527
	0.00583925	0.0547879
	0.0303955	0.0133224
	0.00418662	0.0196408
	0.0567199	0.0379436
	0.000584706	0.0536603
	0.00160858	0.0514744
	0.397768	0.00196671
	0.00461325	0.105112
	0.0112807	0.014082
	0.0780207	0.052193
	0.00152181	0.0222508
	0.00184777	0.0325771
	0.0166308	0.00235509
	0.00372124	0.0387409
	0.00477594	0.000844275
	0.0108212	0.00238797
	0.000911165	0.0457527
	0.0240137	0.00418662
	0.000425074	0.00734002
	0.148651	0.0871715
	0.143587	0.0429857
	0.15283	0.00666121
	0.0595399	0.0170983
	0.0297699	0.0301855
	0.0316862	0.00579892
	7.51431e-05	0.00744248
	0.124568	0.0412346
	0.0246888	0.0392817
	0.000601145	0.0390103
	0.0633725	0.0683934
	0.0429857	0.00139067
	0.166086	0.00814426
	0.0693481	0.00765172
	0.00356965	0.00765172
	0.0802141	0.0150928
	0.036906	0.0185814
	0.243164	0.0147822

## Sheet: Fig 1i-h
number	ID	Target	CT1	GAPDH CT2	-△CT	2^-△CT	Target	CT1	GAPDH CT2	-△CT	2^-△CT	T/N	LOG2(T/N)	化疗	PCR	Ostime	OS
1	779830	T1	27.99	23.36	-4.63	0.040386	N1	28.56	25.55	-3.01	0.124137	0.325335	-1.62	1	Circ-0075305High	90.4333	0
2	781319	T2	25.63	22.87	-2.76	0.147624	N2	27.54	25.4	-2.14	0.22688	0.650671	-0.62	1	Circ-0075305High	69	1
3	781219	T3	27.36	24.89	-2.47	0.180491	N3	28.23	24.95	-3.28	0.102949	1.75321	0.81	1	Circ-0075305High	88	0
4	782185	T4	25.14	21.53	-3.61	0.0818996	N4	27.22	25.69	-1.53	0.346277	0.236514	-2.08	1	Circ-0075305High	87	0
5	782198	T5	26.51	22	-4.51	0.0438889	N5	27.86	26.57	-1.29	0.408951	0.107321	-3.22	1	Circ-0075305High	89	0
6	782525	T6	30.55	27.55	-3	0.125	N6	30.64	23.29	-7.35	0.00612956	20.393	4.35	1	Circ-0075305High	87	0
7	783446	T7	17.48	14.36	-3.12	0.115023	N7	25.29	16.01	-9.28	0.00160858	71.5064	6.16	1	Circ-0075305High	88	0
8	784846	T8	23.73	20.33	-3.4	0.0947323	N8	29.39	23.65	-5.74	0.0187106	5.06303	2.34	1	Circ-0075305High	87	0
9	787643	T9	29.57	26.03	-3.54	0.0859714	N9	25.08	23.51	-1.57	0.336808	0.255253	-1.97	1	Circ-0075305High	85	0
10	788036	T10	26.53	23.99	-2.54	0.171943	N10	23.45	21.36	-2.09	0.234881	0.732043	-0.45	1	Circ-0075305High	87	0
11	787596	T11	29.45	24.28	-5.17	0.0277763	N11	26.46	23.01	-3.45	0.0915054	0.303549	-1.72	1	Circ-0075305Low	86	0
12	789663	T12	23.47	19.95	-3.52	0.0871715	N12	24	20.04	-3.96	0.0642571	1.3566	0.44	1	Circ-0075305High	85	0
13	789840	T13	26.58	19.22	-7.36	0.00608722	N13	26.31	21.03	-5.28	0.0257372	0.236514	-2.08	1	Circ-0075305Low	85	0
14	790977	T14	29.94	26.38	-3.56	0.0847878	N14	31.83	24.36	-7.47	0.00564035	15.0324	3.91	1	Circ-0075305High	28	1
15	791139	T15	27.38	23.78	-3.6	0.0824692	N15	29.88	24.48	-5.4	0.0236831	3.4822	1.8	1	Circ-0075305High	86	0
16	791140	T16	28.96	25.32	-3.64	0.0802141	N16	29.15	26.67	-2.48	0.179244	0.447513	-1.16	1	Circ-0075305High	85	0
17	792156	T17	26.69	19.33	-7.36	0.00608722	N17	25.39	21.56	-3.83	0.0703162	0.0865693	-3.53	1	Circ-0075305Low	30	1
18	793000	T18	28.51	21.07	-7.44	0.00575886	N18	30.77	25.36	-5.41	0.0235195	0.244855	-2.03	1	Circ-0075305Low	25	1
19	795192	T19	27.66	23.98	-3.68	0.0780207	N19	26.84	18.92	-7.92	0.00412898	18.8959	4.24	1	Circ-0075305High	86.6667	0
20	795646	T20	27.3	19.83	-7.47	0.00564035	N20	32.34	28.63	-3.71	0.076415	0.073812	-3.76	1	Circ-0075305Low	85	0
21	796077	T21	27.41	19.78	-7.63	0.00504825	N21	26.04	19.68	-6.36	0.0121744	0.41466	-1.27	1	Circ-0075305Low	85	0
22	796779	T22	30.78	23.13	-7.65	0.00497875	N22	29.24	26.7	-2.54	0.171943	0.0289559	-5.11	1	Circ-0075305Low	85	0
23	796490	T23	26.03	18.36	-7.67	0.00491021	N23	24.15	19.56	-4.59	0.0415214	0.118257	-3.08	1	Circ-0075305Low	65	1
24	796421	T24	27.3	23.55	-3.75	0.0743254	N24	27.59	25.63	-1.96	0.257028	0.289172	-1.79	1	Circ-0075305High	85	0
25	797136	T25	29.5	21.67	-7.83	0.00439476	N25	26.88	21.74	-5.14	0.02836	0.154963	-2.69	1	Circ-0075305Low	81	0
26	797576	T26	29.61	25.92	-3.69	0.0774817	N26	23.96	20.98	-2.98	0.126745	0.61132	-0.71	1	Circ-0075305High	85.9	0
27	797951	T27	24.67	16.78	-7.89	0.00421574	N27	27.81	22.31	-5.5	0.0220971	0.190782	-2.39	1	Circ-0075305Low	13	1
28	798557	T28	27.21	23.52	-3.69	0.0774817	N28	27.11	19.79	-7.32	0.00625836	12.3805	3.63	1	Circ-0075305High	9	1
29	798263	T29	30.45	23.55	-6.9	0.00837323	N29	27.02	23.87	-3.15	0.112656	0.0743254	-3.75	1	Circ-0075305Low	27	1
30	798120	T30	26.16	18.2	-7.96	0.00401607	N30	25.75	21.69	-4.06	0.059954	0.0669858	-3.9	1	Circ-0075305Low	84	0
31	798028	T31	26.75	23.04	-3.71	0.076415	N31	27.78	25.22	-2.56	0.169576	0.450625	-1.15	1	Circ-0075305High	28.5	1
32	798885	T32	26.03	22.28	-3.75	0.0743254	N32	28.69	23.09	-5.6	0.0206173	3.605	1.85	1	Circ-0075305High	58	1
33	798330	T33	26.03	16.05	-9.98	0.000990195	N33	33.12	25.62	-7.5	0.00552427	0.179244	-2.48	1	Circ-0075305Low	84	0
34	800380	T34	24.34	16.35	-7.99	0.00393342	N34	27.69	12.61	-15.08	2.88714e-05	136.239	7.09	1	Circ-0075305Low	83	0
35	616367	T35	32.22	20.22	-12	0.000244141	N35	29.31	27.41	-1.9	0.267943	0.000911165	-10.1	1	Circ-0075305Low	7	1
36	800900	T36	30.98	23.97	-7.01	0.00775854	N36	26.72	23.77	-2.95	0.129408	0.059954	-4.06	1	Circ-0075305Low	83	0
37	801762	T37	29.67	21.65	-8.02	0.00385247	N37	26.67	23	-3.67	0.0785633	0.0490365	-4.35	1	Circ-0075305Low	65	1
38	791698	T38	31.6	23.46	-8.14	0.003545	N38	31.75	26.84	-4.91	0.0332616	0.106579	-3.23	1	Circ-0075305Low	14	1
39	802417	T39	26.71	18.56	-8.15	0.00352051	N39	26.84	19.36	-7.48	0.00560139	0.628507	-0.67	1	Circ-0075305Low	15	1
40	800379	T40	30.34	23.11	-7.23	0.00666121	N40	34.83	27.1	-7.73	0.00471019	1.41421	0.5	1	Circ-0075305Low	58	1
41	795122	T41	26.32	22.55	-3.77	0.0733022	N41	28.08	24.39	-3.69	0.0774817	0.946058	-0.08	1	Circ-0075305High	79	0
42	803834	T42	27.07	18.71	-8.36	0.00304361	N42	29.85	16.55	-13.3	9.91519e-05	30.6965	4.94	1	Circ-0075305Low	37	1
43	804928	T43	26.57	22.78	-3.79	0.072293	N43	30.67	19.99	-10.68	0.000609536	118.603	6.89	1	Circ-0075305High	83	0
44	805744	T44	26.68	18.3	-8.38	0.00300171	N44	25.57	12.5	-13.07	0.000116289	25.8125	4.69	1	Circ-0075305Low	83	0
45	806211	T45	28.5	24.53	-3.97	0.0638133	N45	26.57	23.03	-3.54	0.0859714	0.742262	-0.43	1	Circ-0075305High	83	0
46	807228	T46	29.25	20.71	-8.54	0.00268661	N46	28.55	22.33	-6.22	0.0134151	0.200267	-2.32	1	Circ-0075305Low	14	1
47	807532	T47	28.49	19.87	-8.62	0.00254168	N47	26.955	23.05	-3.905	0.0667541	0.0380753	-4.715	1	Circ-0075305Low	82	0
48	808275	T48	29.21	21.53	-7.68	0.00487629	N48	32.38	27.99	-4.39	0.0476956	0.102238	-3.29	0	Circ-0075305Low	82	0
49	808904	T49	28.11	22.37	-5.74	0.0187106	N49	27.16	24.96	-2.2	0.217638	0.0859714	-3.54	0	Circ-0075305Low	11	1
50	808912	T50	26.59	17.65	-8.94	0.00203607	N50	29.85	23.92	-5.93	0.0164018	0.124137	-3.01	1	Circ-0075305Low	42	1
51	793956	T51	31.08	22.09	-8.99	0.00196671	N51	33.57	27.61	-5.96	0.0160643	0.122428	-3.03	1	Circ-0075305Low	62	1
52	810439	T52	22.63	16.63	-6	0.015625	N52	24.91	21.6	-3.31	0.10083	0.154963	-2.69	1	Circ-0075305Low	82	0
53	811199	T53	32.62	28.65	-3.97	0.0638133	N53	27.63	24.11	-3.52	0.0871715	0.732043	-0.45	1	Circ-0075305High	4	1
54	811994	T54	30.6	21.55	-9.05	0.00188659	N54	30.81	27.77	-3.04	0.121582	0.0155171	-6.01	1	Circ-0075305Low	82	0
55	812375	T55	29.47	23.36	-6.11	0.0144779	N55	28.71	25.42	-3.29	0.102238	0.14161	-2.82	1	Circ-0075305Low	80	0
56	812429	T56	29.33	25.35	-3.98	0.0633725	N56	31.575	21.58	-9.995	0.000979953	64.6689	6.015	1	Circ-0075305High	58	1
57	812007	T57	28.98	19.86	-9.12	0.00179724	N57	26.76	21.09	-5.67	0.0196408	0.0915054	-3.45	0	Circ-0075305Low	8	1
58	813318	T58	27.83	24.82	-3.01	0.124137	N58	32.37	23.66	-8.71	0.00238797	51.9842	5.7	1	Circ-0075305High	82.0333	0
59	801135	T59	29.29	25.21	-4.08	0.0591286	N59	23.85	22.55	-1.3	0.406126	0.145592	-2.78	1	Circ-0075305High	80	0
60	815641	T60	27.62	23.52	-4.1	0.0583146	N60	27.29	25.66	-1.63	0.323088	0.180491	-2.47	1	Circ-0075305High	24	1
61	815960	T61	27.23	18.09	-9.14	0.0017725	N61	26.22	24.01	-2.21	0.216134	0.00820091	-6.93	1	Circ-0075305Low	81.6	0
62	816292	T62	30.98	21.83	-9.15	0.00176025	N62	29.03	23.69	-5.34	0.0246888	0.0712977	-3.81	1	Circ-0075305Low	79	0
63	816681	T63	31.1	21.82	-9.28	0.00160858	N63	31.605	24.54	-7.065	0.00746832	0.215387	-2.215	1	Circ-0075305Low	77	0
64	817359	T64	24.39	20.6	-3.79	0.072293	N64	27	24.33	-2.67	0.157127	0.460094	-1.12	1	Circ-0075305High	3	1
65	817399	T65	27.79	18.49	-9.3	0.00158643	N65	26.83	19.24	-7.59	0.00519018	0.30566	-1.71	1	Circ-0075305Low	14	1
66	817672	T66	23.79	18.84	-4.95	0.032352	N66	26.55	23.91	-2.64	0.160428	0.20166	-2.31	1	Circ-0075305High	15	1
67	817481	T67	24.64	20.53	-4.11	0.0579118	N67	30.93	24.64	-6.29	0.0127797	4.53154	2.18	1	Circ-0075305High	79	0
68	818884	T68	29.08	24.85	-4.23	0.0532897	N68	27.98	20.27	-7.71	0.00477594	11.1579	3.48	1	Circ-0075305High	79	0
69	819142	T69	28.16	18.67	-9.49	0.00139067	N69	26.42	17.94	-8.48	0.00280069	0.496546	-1.01	1	Circ-0075305Low	47	1
70	818939	T70	28.06	18.56	-9.5	0.00138107	N70	26.92	19.57	-7.35	0.00612956	0.225313	-2.15	1	Circ-0075305Low	34	1
71	819586	T71	25.31	21.06	-4.25	0.052556	N71	27.27	14.1	-13.17	0.000108501	484.382	8.92	1	Circ-0075305High	79	0
72	819253	T72	27.39	19.83	-7.56	0.00529924	N72	24.14	19.72	-4.42	0.046714	0.11344	-3.14	1	Circ-0075305Low	79	0
73	819620	T73	26.59	20.95	-5.64	0.0200535	N73	25.26	21.98	-3.28	0.102949	0.194791	-2.36	1	Circ-0075305Low	78	0
74	819872	T74	29.22	22.56	-6.66	0.00988872	N74	23.6	19.74	-3.86	0.0688691	0.143587	-2.8	1	Circ-0075305Low	78	0
75	820541	T75	28.65	19.97	-8.68	0.00243815	N75	25.19	18.45	-6.74	0.0093553	0.260616	-1.94	1	Circ-0075305Low	14	1
76	821698	T76	25.47	18.77	-6.7	0.00961832	N76	27.45	17.98	-9.47	0.00141009	6.82108	2.77	1	Circ-0075305Low	80	0
77	821832	T77	28.538	21.52	-7.018	0.00771563	N77	27.65	24.55	-3.1	0.116629	0.0661553	-3.918	0	Circ-0075305Low	78	0
78	822603	T78	18.9	14.49	-4.41	0.047039	N78	25.57	15.48	-10.09	0.000917503	51.2685	5.68	1	Circ-0075305High	79	0
79	822726	T79	29.79	25.33	-4.46	0.0454366	N79	27.2	24.23	-2.97	0.127627	0.356013	-1.49	0	Circ-0075305High	77	0
80	822656	T80	24.42	19.95	-4.47	0.0451228	N80	26.68	22.97	-3.71	0.076415	0.590496	-0.76	1	Circ-0075305High	76	0
81	822534	T81	18.93	14.45	-4.48	0.0448111	N81	25.69	22.51	-3.18	0.110338	0.406126	-1.3	1	Circ-0075305High	75	0
82	822429	T82	23.14	18.66	-4.48	0.0448111	N82	22.57	19.75	-2.82	0.14161	0.316439	-1.66	1	Circ-0075305High	79	0
83	822907	T83	28.76	24.26	-4.5	0.0441942	N83	29.18	20.72	-8.46	0.00283979	15.5625	3.96	1	Circ-0075305High	78	0
84	824943	T84	23.49	18.92	-4.57	0.042101	N84	31.97	21.18	-10.79	0.000564789	74.5429	6.22	1	Circ-0075305High	79	0
85	824952	T85	27.64	21.37	-6.27	0.0129581	N85	31.03	26.88	-4.15	0.0563282	0.230047	-2.12	1	Circ-0075305Low	38	1
86	824968	T86	24.47	19.85	-4.62	0.0406669	N86	25.13	20.97	-4.16	0.0559391	0.726986	-0.46	0	Circ-0075305High	74	0
87	825362	T87	26.94	21.35	-5.59	0.0207607	N87	29.21	25.55	-3.66	0.0791098	0.262429	-1.93	1	Circ-0075305Low	77	0
88	825927	T88	27.97	22.67	-5.3	0.0253829	N88	26.5	22.56	-3.94	0.0651541	0.389582	-1.36	1	Circ-0075305Low	77	0
89	826313	T89	26.71	21.36	-5.35	0.0245183	N89	30.78	23.75	-7.03	0.00765172	3.20428	1.68	1	Circ-0075305Low	74	0
90	826867	T90	30.02	23.58	-6.44	0.0115177	N90	26.75	23.31	-3.44	0.0921418	0.125	-3	1	Circ-0075305Low	39	1
91	827344	T91	24.63	19.99	-4.64	0.0401071	N91	25.97	21.67	-4.3	0.0507658	0.790041	-0.34	1	Circ-0075305High	77	0
92	828678	T92	29.99	25.31	-4.68	0.0390103	N92	24.36	21.85	-2.51	0.175556	0.222211	-2.17	0	Circ-0075305High	39	1
93	828446	T93	25.25	21.5	-3.75	0.0743254	N93	26.09	23.66	-2.43	0.185565	0.400535	-1.32	0	Circ-0075305High	75	0
94	828720	T94	26.33	21.04	-5.29	0.0255594	N94	28.34	25.26	-3.08	0.118257	0.216134	-2.21	1	Circ-0075305Low	6	1
95	829183	T95	25.33	21.52	-3.81	0.0712977	N95	27.515	25.53	-1.985	0.252613	0.282241	-1.825	0	Circ-0075305High	76	0
96	829039	T96	28.47	19.96	-8.51	0.00274306	N96	30.24	25.55	-4.69	0.0387409	0.0708052	-3.82	1	Circ-0075305Low	6	1
97	829874	T97	19.68	14.87	-4.81	0.0356489	N97	25.47	23.41	-2.06	0.239816	0.148651	-2.75	1	Circ-0075305High	31	1
98	827524	T98	27.92	23.87	-4.05	0.060371	N98	28.32	26.66	-1.66	0.316439	0.190782	-2.39	0	Circ-0075305High	76	0
99	830487	T99	29.65	24.59	-5.06	0.029977	N99	26.98	22.68	-4.3	0.0507658	0.590496	-0.76	1	Circ-0075305High	31	1
100	829978	T100	27.18	20.64	-6.54	0.0107464	N100	27.44	23.16	-4.28	0.0514744	0.208772	-2.26	1	Circ-0075305Low	57	1
101	830801	T101	28.28	21.52	-6.76	0.00922651	N101	25.89	20.95	-4.94	0.0325771	0.283221	-1.82	1	Circ-0075305Low	78.0333	0
102	830316	T102	27.39	21.55	-5.84	0.0174576	N102	28.25	26.95	-1.3	0.406126	0.0429857	-4.54	1	Circ-0075305Low	76	0
103	830706	T103	23.46	17.62	-5.84	0.0174576	N103	26.59	23.51	-3.08	0.118257	0.147624	-2.76	1	Circ-0075305Low	76	0
104	831659	T104	29.68	24.88	-4.8	0.0358968	N104	28.93	25.94	-2.99	0.125869	0.285191	-1.81	0	Circ-0075305High	74	0
105	824836	T105	24.88	18.02	-6.86	0.00860863	N105	29.67	22.77	-6.9	0.00837323	1.02811	0.04	0	Circ-0075305Low	77	0
106	832049	T106	22.51	19.35	-3.16	0.111878	N106	29.76	24.74	-5.02	0.0308198	3.63008	1.86	1	Circ-0075305High	75	0
107	832752	T107	23.41	19.23	-4.18	0.0551689	N107	26.53	21.01	-5.52	0.0217929	2.53151	1.34	1	Circ-0075305High	77	0
108	833253	T108	28.67	20.76	-7.91	0.0041577	N108	34.34	19.9	-14.44	4.49911e-05	92.4115	6.53	1	Circ-0075305Low	76	0
109	835342	T109	27.09	21.12	-5.97	0.0159533	N109	31.84	27.52	-4.32	0.0500669	0.31864	-1.65	0	Circ-0075305Low	77	0
110	836674	T110	26.98	20.91	-6.07	0.014885	N110	27.64	19.56	-8.08	0.00369554	4.02782	2.01	0	Circ-0075305Low	76	0
111	841100	T111	28.33	23.69	-4.64	0.0401071	N111	33.785	23.3	-10.485	0.000697751	57.4805	5.845	1	Circ-0075305High	75	0
112	842252	T112	27.17	23.98	-3.19	0.109576	N112	28.51	19.19	-9.32	0.00156459	70.0348	6.13	0	Circ-0075305High	75	0
113	844234	T113	28.54	22.36	-6.18	0.0137922	N113	27.32	24.73	-2.59	0.166086	0.0830429	-3.59	1	Circ-0075305Low	10	1
114	845160	T114	24.37	21.56	-2.81	0.142595	N114	24.52	20.99	-3.53	0.0865693	1.64718	0.72	1	Circ-0075305High	74	0
115	845298	T115	28.69	19.33	-9.36	0.00152181	N115	28.56	26.54	-2.02	0.246558	0.0061722	-7.34	1	Circ-0075305Low	10	1
116	843197	T116	27	20.6	-6.4	0.0118415	N116	27.39	22.59	-4.8	0.0358968	0.329877	-1.6	0	Circ-0075305Low	5	1
117	846671	T117	26.89	22.56	-4.33	0.049721	N117	25.55	23.16	-2.39	0.190782	0.260616	-1.94	0	Circ-0075305High	73	0
118	847565	T118	24.48	17.87	-6.61	0.0102374	N118	28.55	24.11	-4.44	0.0460709	0.222211	-2.17	1	Circ-0075305Low	5	1
119	847346	T119	25.68	22.33	-3.35	0.098073	N119	26.24	19.91	-6.33	0.0124303	7.88986	2.98	0	Circ-0075305High	74	0
120	847848	T120	23.59	19.22	-4.37	0.0483614	N120	28.78	17.55	-11.23	0.000416326	116.162	6.86	1	Circ-0075305High	57	1
121	848287	T121	27.94	23.57	-4.37	0.0483614	N121	28.51	25.53	-2.98	0.126745	0.381565	-1.39	0	Circ-0075305High	73	0
122	848244	T122	24.95	18.53	-6.42	0.0116785	N122	25.5	23.64	-1.86	0.275476	0.0423939	-4.56	0	Circ-0075305Low	73.6667	0
123	847945	T123	24.13	19.74	-4.39	0.0476956	N123	32.01	19.71	-12.3	0.000198304	240.518	7.91	1	Circ-0075305High	54	1
124	848368	T124	24.59	21.18	-3.41	0.0940779	N124	28.74	15.44	-13.3	9.91519e-05	948.826	9.89	1	Circ-0075305High	71	0
125	848510	T125	26.9	18.39	-8.51	0.00274306	N125	25.53	19.96	-5.57	0.0210505	0.130308	-2.94	1	Circ-0075305Low	54	1
126	848454	T126	27.03	22.61	-4.42	0.046714	N126	23.91	21.09	-2.82	0.14161	0.329877	-1.6	0	Circ-0075305High	70	0
127	848714	T127	23.78	19.27	-4.51	0.0438889	N127	33.41	23.1	-10.31	0.000787736	55.7152	5.8	1	Circ-0075305High	69	0
128	849433	T128	26.85	22.31	-4.54	0.0429857	N128	27.635	24.32	-3.315	0.100481	0.427798	-1.225	1	Circ-0075305High	23	1
129	849124	T129	25.49	19.98	-5.51	0.0219445	N129	21.3	17.54	-3.76	0.073812	0.297302	-1.75	1	Circ-0075305Low	14	1
130	850586	T130	26.28	23.34	-2.94	0.130308	N130	28.88	24.39	-4.49	0.0445016	2.92817	1.55	0	Circ-0075305High	23	1
131	850125	T131	27.54	21.9	-5.64	0.0200535	N131	23.14	19.85	-3.29	0.102238	0.196146	-2.35	1	Circ-0075305Low	14	1
132	850585	T132	26.96	22.41	-4.55	0.0426888	N132	30.06	24.02	-6.04	0.0151977	2.80889	1.49	0	Circ-0075305High	73.1333	0
133	852088	T133	20.23	17.68	-2.55	0.170755	N133	24.42	19.34	-5.08	0.0295643	5.77572	2.53	1	Circ-0075305High	70	0
134	851988	T134	25.52	20.93	-4.59	0.0415214	N134	28.23	21.83	-6.4	0.0118415	3.50642	1.81	1	Circ-0075305High	18	1
135	851161	T135	26.56	21.93	-4.63	0.040386	N135	30.1	24.22	-5.88	0.0169802	2.37841	1.25	0	Circ-0075305High	57	1
136	853421	T136	29.54	17.65	-11.89	0.000263483	N136	26.39	20.58	-5.81	0.0178244	0.0147822	-6.08	1	Circ-0075305Low	18	1
137	853777	T137	27.73	22.59	-5.14	0.02836	N137	27.58	24.53	-3.05	0.120742	0.234881	-2.09	1	Circ-0075305High	8	1
138	855451	T138	29.55	21.55	-8	0.00390625	N138	24.53	19.93	-4.6	0.0412346	0.0947323	-3.4	1	Circ-0075305Low	43	1
139	855459	T139	25.5	20.36	-5.14	0.02836	N139	27.28	27.03	-0.25	0.840896	0.0337259	-4.89	0	Circ-0075305High	8	1
140	854528	T140	27.56	20.52	-7.04	0.00759887	N140	28.1	23.34	-4.76	0.036906	0.205898	-2.28	0	Circ-0075305Low	43	1
141	856256	T141	27.27	22.57	-4.7	0.0384733	N141	28.29	21.1	-7.19	0.00684848	5.61778	2.49	1	Circ-0075305High	71	0
142	855667	T142	28.64	22.59	-6.05	0.0150928	N142	32.62	17.66	-14.96	3.13755e-05	481.036	8.91	0	Circ-0075305Low	6	1
143	856514	T143	24.47	19.76	-4.71	0.0382075	N143	25.05	22.16	-2.89	0.134904	0.283221	-1.82	1	Circ-0075305High	71	0
144	857163	T144	23.69	17.48	-6.21	0.0135084	N144	22.27	17.87	-4.4	0.0473661	0.285191	-1.81	1	Circ-0075305Low	71	0
145	857521	T145	25.06	20.31	-4.75	0.0371627	N145	28.52	20.19	-8.33	0.00310756	11.9588	3.58	0	Circ-0075305High	69	0
146	858314	T146	26.26	22.1	-4.16	0.0559391	N146	24.35	21.54	-2.81	0.142595	0.392292	-1.35	1	Circ-0075305High	30	1
147	859237	T147	27.83	21.38	-6.45	0.0114382	N147	25.43	21.56	-3.87	0.0683934	0.167241	-2.58	1	Circ-0075305Low	67	0
148	859021	T148	28.09	23.33	-4.76	0.036906	N148	29.05	25.88	-3.17	0.111105	0.332171	-1.59	1	Circ-0075305High	30	1
149	859121	T149	25.32	20.54	-4.78	0.0363979	N149	29.64	18.41	-11.23	0.000416326	87.4266	6.45	0	Circ-0075305High	70	0
150	858683	T150	26.55	21.73	-4.82	0.0354026	N150	26.1	22.51	-3.59	0.0830429	0.426317	-1.23	1	Circ-0075305High	22	1
151	860746	T151	23.63	19.78	-3.85	0.0693481	N151	25.07	21.97	-3.1	0.116629	0.594604	-0.75	0	Circ-0075305High	70	0
152	860034	T152	29.28	21.78	-7.5	0.00552427	N152	27.98	23.24	-4.74	0.0374212	0.147624	-2.76	1	Circ-0075305Low	14	1
153	861509	T153	26.22	17.71	-8.51	0.00274306	N153	28.83	25	-3.83	0.0703162	0.0390103	-4.68	1	Circ-0075305Low	70	0
154	861428	T154	26.13	19.91	-6.22	0.0134151	N154	33.72	29.65	-4.07	0.0595399	0.225313	-2.15	1	Circ-0075305Low	14	1
155	861850	T155	25.73	20.88	-4.85	0.034674	N155	26.04	18.02	-8.02	0.00385247	9.00047	3.17	1	Circ-0075305High	66	0
156	861998	T156	24.63	19.57	-5.06	0.029977	N156	25.98	19.52	-6.46	0.0113592	2.63902	1.4	1	Circ-0075305High	15	1
157	861767	T157	27.09	21.81	-5.28	0.0257372	N157	24.84	20.57	-4.27	0.0518325	0.496546	-1.01	1	Circ-0075305Low	11	1
158	862255	T158	25.76	20.68	-5.08	0.0295643	N158	27.46	16.45	-11.01	0.000484908	60.9688	5.93	1	Circ-0075305High	70	0
159	862118	T159	27.15	21.44	-5.71	0.0191038	N159	26.43	21.39	-5.04	0.0303955	0.628507	-0.67	1	Circ-0075305Low	13	1
160	862415	T160	29.56	25.47	-4.09	0.0587202	N160	25.33	21.14	-4.19	0.0547879	1.07177	0.1	1	Circ-0075305High	47	1
161	862371	T161	26.52	19.8	-6.72	0.0094859	N161	27.6	22.13	-5.47	0.0225614	0.420448	-1.25	1	Circ-0075305Low	69	0
162	862809	T162	27.65	23.52	-4.13	0.0571145	N162	26.45	22.05	-4.4	0.0473661	1.20581	0.27	0	Circ-0075305High	47	1
163	863005	T163	24.66	20.49	-4.17	0.0555527	N163	27.94	17.41	-10.53	0.000676323	82.1393	6.36	1	Circ-0075305High	69	0
164	863395	T164	23.35	19.16	-4.19	0.0547879	N164	29.19	21.77	-7.42	0.00583925	9.38268	3.23	1	Circ-0075305High	67	0
165	864822	T165	29.06	22.83	-6.23	0.0133224	N165	25.33	20.29	-5.04	0.0303955	0.438303	-1.19	1	Circ-0075305Low	67	0
166	865285	T166	26.28	20.61	-5.67	0.0196408	N166	25.65	17.75	-7.9	0.00418662	4.69134	2.23	1	Circ-0075305Low	68	0
167	864329	T167	24.28	19.56	-4.72	0.0379436	N167	24.77	20.63	-4.14	0.0567199	0.668964	-0.58	0	Circ-0075305High	28	1
168	865449	T168	24.53	20.31	-4.22	0.0536603	N168	28.16	17.42	-10.74	0.000584706	91.7731	6.52	1	Circ-0075305High	28	1
169	865960	T169	24.77	20.49	-4.28	0.0514744	N169	30.96	21.68	-9.28	0.00160858	32	5	1	Circ-0075305High	28	1
170	865888	T170	29.54	20.55	-8.99	0.00196671	N170	22.3	20.97	-1.33	0.397768	0.00494436	-7.66	1	Circ-0075305Low	28	1
171	866684	T171	26.15	22.9	-3.25	0.105112	N171	30.26	22.5	-7.76	0.00461325	22.7848	4.51	1	Circ-0075305High	67	0
172	866613	T172	27.35	21.2	-6.15	0.014082	N172	26.45	19.98	-6.47	0.0112807	1.24833	0.32	1	Circ-0075305Low	31	1
173	867058	T173	27.77	23.51	-4.26	0.052193	N173	27.01	23.33	-3.68	0.0780207	0.668964	-0.58	1	Circ-0075305High	51	1
174	867521	T174	27.83	22.34	-5.49	0.0222508	N174	26.31	16.95	-9.36	0.00152181	14.6213	3.87	1	Circ-0075305Low	17	1
175	867490	T175	26.03	21.09	-4.94	0.0325771	N175	30.95	21.87	-9.08	0.00184777	17.6305	4.14	1	Circ-0075305High	5	1
176	868891	T176	28.66	19.93	-8.73	0.00235509	N176	24.26	18.35	-5.91	0.0166308	0.14161	-2.82	1	Circ-0075305Low	17	1
177	869028	T177	26.04	21.35	-4.69	0.0387409	N177	30.8	22.73	-8.07	0.00372124	10.4107	3.38	1	Circ-0075305High	32	1
178	869343	T178	30.08	19.87	-10.21	0.000844275	N178	25.08	17.37	-7.71	0.00477594	0.176777	-2.5	1	Circ-0075305Low	30	1
179	868199	T179	28.15	19.44	-8.71	0.00238797	N179	23.65	17.12	-6.53	0.0108212	0.220676	-2.18	1	Circ-0075305Low	14	1
180	869494	T180	25.54	21.09	-4.45	0.0457527	N180	27.01	16.91	-10.1	0.000911165	50.2134	5.65	1	Circ-0075305High	30	1
181	869401	T181	29.88	21.98	-7.9	0.00418662	N181	23.11	17.73	-5.38	0.0240137	0.174343	-2.52	1	Circ-0075305Low	14	1
182	870267	T182	28.64	21.55	-7.09	0.00734002	N182	28.74	17.54	-11.2	0.000425074	17.2677	4.11	1	Circ-0075305Low	32	1
183	870977	T183	28.46	24.94	-3.52	0.0871715	N183	27.28	24.53	-2.75	0.148651	0.586417	-0.77	0	Circ-0075305High	67	0
184	868610	T184	23.19	18.65	-4.54	0.0429857	N184	24.54	21.74	-2.8	0.143587	0.29937	-1.74	0	Circ-0075305High	67	0
185	870741	T185	27.92	20.69	-7.23	0.00666121	N185	24.2	21.49	-2.71	0.15283	0.0435857	-4.52	1	Circ-0075305Low	64	0
186	871180	T186	28.48	22.61	-5.87	0.0170983	N186	23.69	19.62	-4.07	0.0595399	0.287175	-1.8	1	Circ-0075305Low	38	1
187	871875	T187	26.22	21.17	-5.05	0.0301855	N187	30.83	25.76	-5.07	0.0297699	1.01396	0.02	1	Circ-0075305High	66	0
188	849441	T188	29.33	21.9	-7.43	0.00579892	N188	24.45	19.47	-4.98	0.0316862	0.183011	-2.45	1	Circ-0075305Low	38	1
189	872087	T189	27.54	20.47	-7.07	0.00744248	N189	29.54	15.84	-13.7	7.51431e-05	99.0442	6.63	1	Circ-0075305Low	65	0
190	872808	T190	24.08	19.48	-4.6	0.0412346	N190	27.495	24.49	-3.005	0.124568	0.331022	-1.595	0	Circ-0075305High	65	0
191	872870	T191	27.28	22.61	-4.67	0.0392817	N191	26.58	21.24	-5.34	0.0246888	1.59107	0.67	0	Circ-0075305High	67	0
192	872700	T192	24.45	19.77	-4.68	0.0390103	N192	27.56	16.86	-10.7	0.000601145	64.8934	6.02	1	Circ-0075305High	50	1
193	872484	T193	28.21	24.34	-3.87	0.0683934	N193	25.65	21.67	-3.98	0.0633725	1.07923	0.11	1	Circ-0075305High	67	0
194	702405	T194	28.49	19	-9.49	0.00139067	N194	24.19	19.65	-4.54	0.0429857	0.032352	-4.95	1	Circ-0075305Low	66	0
195	873553	T195	32.56	25.62	-6.94	0.00814426	N195	30.11	27.52	-2.59	0.166086	0.0490365	-4.35	0	Circ-0075305Low	67	0
196	873027	T196	27.71	20.68	-7.03	0.00765172	N196	24.59	20.74	-3.85	0.0693481	0.110338	-3.18	1	Circ-0075305Low	23	1
197	873695	T197	28.14	21.11	-7.03	0.00765172	N197	28.81	20.68	-8.13	0.00356965	2.14355	1.1	1	Circ-0075305Low	51	1
198	873690	T198	25.66	19.61	-6.05	0.0150928	N198	26.56	22.92	-3.64	0.0802141	0.188156	-2.41	1	Circ-0075305Low	23	1
199	873879	T199	27	21.25	-5.75	0.0185814	N199	25.29	20.53	-4.76	0.036906	0.503478	-0.99	1	Circ-0075305Low	6	1
200	874638	T200	28.57	22.49	-6.08	0.0147822	N200	27.41	25.37	-2.04	0.243164	0.0607909	-4.04	1	Circ-0075305Low	16	1

## Sheet: Fig 1j
%	Cytoplasm			Nuclear
Cric-0075305	0.745624	0.697594	0.780595	0.282365	0.264512	0.22931
GAPDH	0.673651	0.652626	0.687253	0.31651	0.302941	0.367019
U6	0.191946	0.211916	0.239955	0.793291	0.671586	0.891306

## Sheet: Fig 2b
hgc-27	Days	Vector			Circ-0075305			Control			Si-circ-1
	0	0.2819	0.291919	0.304919	0.298942	0.312919	0.321919	0.311695	0.309874	0.311562	0.242011	0.291996	0.312113
	1	0.393219	0.5419	0.511919	0.34419	0.40191	0.38419	0.39225	0.522201	0.594977	0.431829	0.552263	0.631961
	2	0.7819	0.7211	0.811263	0.60619	0.491919	0.56919	0.892197	0.611295	0.842612	1.1296	0.881963	1.14297
	3	1.28219	1.12062	1.11181	0.836129	0.84191	0.66619	1.09245	1.26923	1.3213	1.33509	1.55012	1.52265
	4	1.61191	1.6522	1.7619	1.21192	1.1216	0.96191	1.49057	1.75095	1.68765	2.13196	1.99623	2.20215

## Sheet: Fig 2c
BGC-823	Days	Vector			Circ-0075305			Control			Si-circ-1
	0	0.2519	0.261919	0.274919	0.248942	0.262919	0.271919	0.250231	0.268493	0.271119	0.211911	0.262192	0.282094
	1	0.323219	0.5019	0.441919	0.39419	0.35191	0.33419	0.302023	0.432182	0.505207	0.501809	0.622337	0.650627
	2	0.7119	0.6511	0.741263	0.55619	0.411919	0.61919	0.802506	0.521232	0.752612	1.05962	0.810962	1.11296
	3	1.21219	1.05062	1.04181	0.851962	0.79191	0.61619	1.00219	1.17917	1.2313	1.30492	1.52155	1.49265
	4	1.54191	1.5822	1.6919	1.16192	1.0316	0.93191	1.40013	1.66095	1.59265	1.85812	1.966	2.17196

## Sheet: Fig 2d
bgc-823	lg（agonist）mg/ml	Control			Circ-0075305
	-11	1.01245	1.02069	0.981617	1.01479	1.00699	0.931874
	-10	0.966819	0.956226	0.981351	0.955335	0.936966	0.961645
	-9	0.958741	0.976632	0.932853	0.835893	0.806236	0.761281
	-8	0.891412	0.881136	0.865877	0.633103	0.692236	0.691891
	-7	0.612544	0.532962	0.488741	0.329203	0.372366	0.392477
	-6	0.206196	0.293074	0.269462	0.132862	0.170014	0.121235
	-5	0.181657	0.131933	0.130012	0.012229	0.0433307	0.032193
	-4	0.039233	0.035802	0.028918	0.012239	0.020616	0.015774
	-3	0	0	0	0	0	0

## Sheet: Fig 2e
hgc-27	lg（agonist）mg/ml	Control			sh-circ
	-10	1.00569	0.973207	0.952929	1.00364	1.00112	0.960921
	-9	0.900278	0.892698	0.870011	0.952634	0.932887	0.976302
	-8	0.833401	0.853168	0.733174	0.931025	0.903292	0.943012
	-7	0.583191	0.573063	0.523401	0.763062	0.692181	0.705289
	-6	0.452593	0.489193	0.403879	0.629967	0.673945	0.603027
	-5	0.148125	0.112835	0.103698	0.159095	0.199974	0.234975
	-4	0.022878	0.033268	0.0300123	0.072692	0.052882	0.032769
	-3	0.0200101	0.0302774	0.0192261	0.039285	0.0459276	0.023294
	-2	0	0	0	0	0.011128	0

[truncated: 28 more sheets: Fig 2h-i, Fig 2k, Fig 3c-d, Fig 3f, Fig 3h, Fig 3j, Fig 4c, Fig 4d, Fig 4f-g, Fig 4i, Fig 4j, Fig 4k-l, Fig 5a, Fig 5c, Fig 5d-e, Fig 5g-h, Fig 5j, Fig 5k, Fig 5l-n, Fig 6b、d …]
